# Supplementary material for: Biorefining Brazilian Green Propolis: An Eco-Friendly Approach Based on a Sequential High-Pressure Extraction for Recovering High-Added-Value Compounds
Source: Molecules. 2025 Jan 6;30(1):189. doi: 10.3390/molecules30010189 (PMC11722997; doi:10.3390/molecules30010189)
Supplement: Supplementary file 1 [file molecules-30-00189-s001.zip]

Archive with 1 entries (1 files):
- molecules-3402294-supplementary.pdf
